# Supplementary material for: Identification of Homogeneous Subgroups from Resting-State fMRI Data
Source: Sensors (Basel). 2023 Mar 20;23(6):3264. doi: 10.3390/s23063264 (PMC10051904; doi:10.3390/s23063264)
Supplement: Supplementary file 1 [file sensors-23-03264-s001.zip]

Archive with 1 entries (1 files):
- sensors-2186514-supplementary.pdf
